# Supplementary material for: Independent evolution of plant natural products: Formation of benzoxazinoids in Consolida orientalis (Ranunculaceae)
Source: J Biol Chem. 2024 Nov 26;301(1):108019. doi: 10.1016/j.jbc.2024.108019 (PMC11742589; doi:10.1016/j.jbc.2024.108019)
Supplement: Supplemental Tables S1 [file mmc2.xlsx]

## Sheet: Tabelle1
SI Table 1: List of discovered genes, NCBI accession numbers and nt sequences.
Name	NCBI accession	Sequence
CoBx2-3	PQ246685	ATGGAGGGGCGAGTGGGGATCATAGGAGCTGGACTCAGTGGCCTTCTTGCCTGCAAATATGTCTCACAGATGGGGTTCACTCCCGTCGTCTTCGAAGCCAAAGCTGAGATCGGCGGGGTGTGGAATCAAACTATAGAGACTACTAAGCTTCAGACTGTCAAGCAATACTACCAGTTTATGGACTTCCCATGGCCTAGTTCTGTGAAGGAAGATTTCCCAGATCACAACCAAGTTTTAGATTATATCGAGTCTTACGCTCGCCACTTTGGTTTGCTTCAGTACATTAAGTTCAACTCAAGAGTCACCTCAATTGACTTTGAGGGAGTATCAGATAAAGAGATGTCCTCGTGGGACTTCTGGGGAGGTAACAACAACCCCTTTGGCTCCAAAGGGAAATGG…
CoBx4	PQ246686	ATGTATTTTCATGTCACTCACTCTCACTCAGTGTTCACTCCCTCACTCAGTGTTCACTCCTCAACAATGGAATCACTTAACCAATCTTATCCAGTGATTATTTGTTTCTGGAGCTTCGCATTGTTATTATTACTGTACACCATGCCCATATCATGGAAGAGAAGAAGGGATATGGCACCCGAACCGTCGGGCGCATGGCCTCTGATAGGCCACCTGCCTCTGCTGATGGGTCACACCTTACCACAGAAAACATTGGGGGCACTGGCCGATAAGTATGGCCCCGTTTACACCATTCGTCTTGGTTTGCGTAAAGTATTGGTGATCAATAGCTGGGAGGCTGCCAAGGAATGCTTCACCACCAATGACAAGGCTTTTGCACACCGCCCCAGCTCGGTTGCC…
CoBx5	PQ246687	ATGAAGCTATTTAAGGTGAAACAACTACCAGTTTGCTTCAAGACCTTTCTCCACAAACTTAATAGCATGGCTCCTTCCTCCTTCTCTTGGGCATGGCCTTGCGCTGTGTTTATGCTCGTTGCATATTTTGTATACATCCTGAGGAAGAAAAGTAGCCTTTGTTTGCCTCCAGGTCCTAAAGGACTACCCATCGTCGGAAACCTTTTCATGCTAGGTGCACTTCCCCACCGTGTTCTTGCTGGTTTTGCCCAGCAATATGGCCCGATAATGCACCTACAACTCGGCTTCATCCATACCATTGTCATTTCCTCCCCTCAGGCTGCTGAATTATTCCTCAGAACGTATGACCGCATTTTCTCTGGTAGGCCTTACAACCAAGCAGCCGGGTACATTTCTTAT…
