# Supplementary material for: Independent evolution of plant natural products: Formation of benzoxazinoids in Consolida orientalis (Ranunculaceae)
Source: J Biol Chem. 2024 Nov 26;301(1):108019. doi: 10.1016/j.jbc.2024.108019 (PMC11742589; doi:10.1016/j.jbc.2024.108019)
Supplement: Supplemental Tables S2 [file mmc3.xlsx]

## Sheet: Tabelle1
SI Table 2: primers used in this study
Primer name	Vector	Fw	Rv
CoBx1	3Ω1	TTTATGAATTTTGCAGCTCGATGGCACTTGCAATTACAAGCTCAG	GACAACCACAACAAGCACCGTTAAATCATGAGTAGACTGTTGTTTTC
CoBx8	3Ω1	TTTATGAATTTTGCAGCTCGATGGCATCTTCATCTCCCAAAAC	GACAACCACAACAAGCACCGCTACCATTTTGCTACATCCTCC
CoBx2-3	3Ω1	TTTATGAATTTTGCAGCTCGATGGAGGGGCGAGTGG	GACAACCACAACAAGCACCGTTAAGAGAGATCAGCATAATCCATG
CoBx2-3	pOPINF	AAGTTCTGTTTCAGGGCCCGATGGAGGGGCGAGTGG	ATGGTCTAGAAAGCTTTATTAAGAGAGATCAGCATAATCCATG
CoBx4	3Ω1	TTTATGAATTTTGCAGCTCGATGTATTTTCATGTCACTCACTCTC	GACAACCACAACAAGCACCGTCAATAAAGATCCGAAGGGAGACG
CoBx4	pESC-Leu	CAACCCTCACTAAAGGGCATGTATTTTCATGTCACTCACTCTC	CTCTGGCGAAGAATTGTTAATTCAATAAAGATCCGAAGGGAGACG
CoBx5	3Ω1	TTTATGAATTTTGCAGCTCGATGAAGCTATTTAAGGTGAAACAAC	GACAACCACAACAAGCACCGTCATATGCGAAGACGATAAGTG
CoBx5	pESC-Leu	CAACCCTCACTAAAGGGCATGAAGCTATTTAAGGTGAAACAACT
CoUGT23	3Ω1	TTTATGAATTTTGCAGCTCGATGGATTCAGACAGCAAACCTC	CTCTGGCGAAGAATTGTTAATTCATATGCGAAGACGATAAGTGG
CoUGT26	3Ω1	TTTATGAATTTTGCAGCTCGATGGGGAGTGAACTGATTGTTGATC	GACAACCACAACAAGCACCGTTAAGTACGATGCGGCCGAG
CoUGT27	3Ω1	TTTATGAATTTTGCAGCTCGATGGATCACCAATCAAAACCTAACC	GACAACCACAACAAGCACCGTTAGTAATAAAACTGTCCAATTGCTTC
CoUGT28	3Ω1	TTTATGAATTTTGCAGCTCGATGGAGAAGGGATCACTACTCAC	GACAACCACAACAAGCACCGTCAGTTGATACTGCAAAGCATG
