# Supplementary material for: Independent evolution of plant natural products: Formation of benzoxazinoids in Consolida orientalis (Ranunculaceae)
Source: J Biol Chem. 2024 Nov 26;301(1):108019. doi: 10.1016/j.jbc.2024.108019 (PMC11742589; doi:10.1016/j.jbc.2024.108019)
Supplement: Supplemental Dataset 1 [file mmc4.xlsx]

## Sheet: Fig. 1D
Detailed p-values for one-way ANOVA, multiple comparison tests for Fig. 1D
3HI2O-Glc
Tukey's multiple comparisons test	Mean Diff.	95.00% CI of diff.	Below threshold?	Summary	Adjusted P Value
Flower vs. Leaf mature	2197	1014 to 3380	Yes	**	0.0015
Flower vs. Leaf young	2239	1056 to 3422	Yes	**	0.0014
Flower vs. Root	2820	1637 to 4003	Yes	***	0.0003
Leaf mature vs. Leaf young	42	-1141 to 1225	No	ns	0.9994
Leaf mature vs. Root	622.7	-560.3 to 1806	No	ns	0.3896
Leaf young vs. Root	580.7	-602.3 to 1764	No	ns	0.4437
HBOA-Glc
Tukey's multiple comparisons test	Mean Diff.	95.00% CI of diff.	Below threshold?	Summary	Adjusted P Value
Flower vs. Leaf mature	-677.3	-11240 to 9886	No	ns	0.9967
Flower vs. Leaf young	-1797	-12360 to 8766	No	ns	0.9454
Flower vs. Root	1820	-8743 to 12383	No	ns	0.9435
Leaf mature vs. Leaf young	-1119	-11682 to 9444	No	ns	0.9856
Leaf mature vs. Root	2497	-8066 to 13060	No	ns	0.8713
Leaf young vs. Root	3616	-6947 to 14179	No	ns	0.7015
DIBOA-Glc
Tukey's multiple comparisons test	Mean Diff.	95.00% CI of diff.	Below threshold?	Summary	Adjusted P Value
Flower vs. Leaf mature	119784	-70525 to 310092	No	ns	0.2588
Flower vs. Leaf young	125261	-65048 to 315569	No	ns	0.2293
Flower vs. Root	335842	145534 to 526151	Yes	**	0.0021
Leaf mature vs. Leaf young	5477	-184831 to 195785	No	ns	0.9997
Leaf mature vs. Root	216059	25750 to 406367	Yes	*	0.0273
Leaf young vs. Root	210582	20273 to 400890	Yes	*	0.031

## Sheet: SI Fig. 4
Detailed p-values for one-way ANOVA, multiple comparison tests for SI Fig. 4
CoBx1
Tukey's multiple comparisons test	Mean Diff.	95.00% CI of diff.	Below threshold?	Summary	Adjusted P Value
Co-Flower vs. Co-Mature leaf	50.95	27.18 to 74.73	Yes	**	0.0014
Co-Flower vs. Co-Root	49.29	25.51 to 73.07	Yes	**	0.0017
Co-Mature leaf vs. Co-Root	-1.662	-25.44 to 22.11	No	ns	0.9751
CoBx2-3
Tukey's multiple comparisons test	Mean Diff.	95.00% CI of diff.	Below threshold?	Summary	Adjusted P Value
Co-Flower vs. Co-Mature leaf	269	113.2 to 424.8	Yes	**	0.0044
Co-Flower vs. Co-Root	265.6	109.8 to 421.4	Yes	**	0.0047
Co-Mature leaf vs. Co-Root	-3.458	-159.3 to 152.3	No	ns	0.9974
CoBx4
Tukey's multiple comparisons test	Mean Diff.	95.00% CI of diff.	Below threshold?	Summary	Adjusted P Value
Co-Flower vs. Co-Mature leaf	42	-14.31 to 98.30	No	ns	0.1337
Co-Flower vs. Co-Root	74.59	18.29 to 130.9	Yes	*	0.0156
Co-Mature leaf vs. Co-Root	32.59	-23.71 to 88.90	No	ns	0.2552
CoBx5
Tukey's multiple comparisons test	Mean Diff.	95.00% CI of diff.	Below threshold?	Summary	Adjusted P Value
Co-Flower vs. Co-Mature leaf	154.1	9.303 to 298.8	Yes	*	0.0393
Co-Flower vs. Co-Root	230.2	85.45 to 375.0	Yes	**	0.0066
Co-Mature leaf vs. Co-Root	76.15	-68.62 to 220.9	No	ns	0.3107
CoBx8
Tukey's multiple comparisons test	Mean Diff.	95.00% CI of diff.	Below threshold?	Summary	Adjusted P Value
Co-Flower vs. Co-Mature leaf	-96.81	-206.8 to 13.20	No	ns	0.0792
Co-Flower vs. Co-Root	63.73	-46.28 to 173.7	No	ns	0.2547
Co-Mature leaf vs. Co-Root	160.5	50.53 to 270.6	Yes	**	0.01
